# Supplementary material for: TAPS-tool reveals severe under detection of substance use problems in patients with severe mental illness
Source: PLoS One. 2024 Jul 24;19(7):e0305142. doi: 10.1371/journal.pone.0305142 (PMC11268639; doi:10.1371/journal.pone.0305142)
Supplement: S2 Data — (XLSX) [file pone.0305142.s003.xlsx]

## Sheet: data
patient ID	phase of care	age	young age	middle age	old age	sexe	marital status	partner	date intake FACT	Data imported by	Check data import by	country of origin (patient)	country of origin (father)	Country of origin (mother)	ethnic minority	Dutch language	Education	code education	Level of education	no education	low education	middle education	high education	main classification DSM5	category DSM5	psychotic disorder	anxiety, mood, PTSD	developmental, other	personality	addiction	code addiction	code addiction2	category addiction	category addiction 2	V code	GAF score	date TAPS	TAPS 1 tobacoo	TAPS 1 alcohol	TAPS 1 drugs	TAPS 1 medication	TAPS 1 categories	TAPS 2 tobacco	TAPS 1 tobacco a	TAPS 2 tobacco b	TAPS 2 alcohol	TAPS 2 alcohol a	TAPS 2 alcohol b	TAPS 2 alcohol c
1	1	27	1	0	0	m	0	0	13.07.2020	Birgit	Petra	Nederland	Nederland	Nederland	0	1	Basisschool	1	1	1	0	0	0	296.32	2	0	1	0	0	1	304.30		3		5	45	23.09.2020	4	3	4	0	3	1	0	1	1	0	0	0
2	1	55	0	1	0	m	1	1	29.10.2020	Birgit	Petra	Nederland	Nederland	Nederland	0	1	VMBO-T (MAVO/MULO) afgerond OF HAVO, VWO, Atheneum, G	6	3	0	0	1	0	295.70	7	1	0	0	0	0					0	50	14.12.2020	4	1	0	0	2	1	1	1	1	0	0	0
3	1	34	1	0	0	v	2	1	22.10.2020	Birgit	Petra	Nederland	Nederland	Nederland	0	1	WO master (Universitaire opleiding afgerond)	11	4	0	0	0	1	298.9	7	1	0	0	0	0					0	20	23.11.2020	0	1	0	0	1	0	0	0	1	0	0	0
4	1	33	1	0	0	m	0	0	16.09.2020	Birgit	Petra	Nederland	Nederland	Nederland	0	1	VMBO beroepsonderwijs (LTS, Huishoudschool) afgerond	4	2	0	1	0	0	301.9	11	0	0	0	1	0					3	40	09.11.2020	4	0	4	1	3	1	0	1	0	0	0	0
5	1	41	0	1	0	v	1	1	26.10.2020	Petra	Birgit	Nederland	Nederland	Nederland	0	1	VMBO-T (MAVO/MULO) afgerond OF HAVO, VWO, Atheneum, G	6	3	0	0	1	0	303.90	9	0	0	0	1	1	303.90		2		1	50	18.01.2021	4	2	1	1	4	1	1	1	1	1	1	1
6	1	38	0	1	0	m	0	0	27.08.2020	Petra	Birgit	Nederland	Nederland	Nederland	0	1	VMBO-T (MAVO/MULO) afgerond OF HAVO, VWO, Atheneum, G	6	3	0	0	1	0	312.34	12	0	0	1	0	1	304.30		3		1	45	07.01.2021	4	3	4	0	3	1	0	1	1	1	0	0
7	1	42	0	1	0	m	1	1	17.11.2020	Petra	Birgit	Nederland	Nederland	Nederland	0	1	HAVO, HBS, VWO, Atheneum. Gymnasium of MBO (MTS) afge	7	3	0	0	1	0	298.9	7	1	0	0	0	0					1	41	08.03.2021	0	0	2	0	1	0	0	0	0	0	0	0
8	1	24	1	0	0	v	2	1	22.04.2021	Petra	Birgit	Nederland	Nederland	Nederland	0	1	Verkort MBO < 3 jaar	5	3	0	0	1	0	300.02	1	0	1	0	0	0					0	45	12.04.2021	4	1	0	0	2	1	0	1	1	0	0	0
9	2	57	0	1	0	m	1	1	01.12.2012	Petra	Birgit	Suriname	Suriname	Suriname	1	1	VMBO-T (MAVO/MULO) afgerond OF HAVO, VWO, Atheneum, G	6	3	0	0	1	0	296.32	2	0	1	0	1	0					2	50	06.07.2021	4	0	0	0	1	1	1	1	0	0	0	0
10	2	37	0	1	0	v	0	0	22.03.2016	Petra	Birgit	Nederland	Nederland	Nederland	0	1	HBO bachelor (HBO, HTS diploma)	10	4	0	0	0	1	298.8	7	1	0	0	0	0					0	50	05.07.2021	0	0	0	0	0	0	0	0	0	0	0	0
11	1	25	1	0	0	m	0	0	22.04.2021	Petra	Birgit	Nederland	Turkije	Turkije	1	1	HBO bachelor (HBO, HTS diploma)	10	4	0	0	0	1	298.8	7	1	0	0	0	0					0	50	21.06.2021	4	2	3	0	3	1	1	0	1	0	0	0
12	2	61	0	0	1	m	4	0	28.02.2017	Birgit	Petra	Nederland	Nedeland	Nederland	0	1	LTS niet afgemaakt	1	1	1	0	0	0	309.81	3	0	1	0	1	0					4	50	15.07.2021	0	0	0	0	0	0	0	0	0	0	0	0
13	2	55	0	1	0	v	1	1	14.05.2019	Birgit	Petra	Nederland	Nederland	Nederland	0	1	LHNO, opleiding ziekenverzorger (LBO)	4	2	0	1	0	0	301.83	11	0	0	0	1	0					3	40	05.07.2021	0	1	0	1	2	0	0	0	1	0	0	0
14	2	52	0	1	0	m	0	0	09.11.2017	Petra	Birgit	Nederland	Nederland	Nederland	0	1	MTS	7	3	0	0	1	0	295.90	6	1	0	0	0	1	303.90		2		2	45	14.07.2021	4	2	0	0	2	1	1	1	0	0	0	0
15	1	33	1	0	0	v	4	0	04.06.2021	Birgit	Petra	Nederland	Nederland	Nederland	0	1	VMBO-T (MAVO/MULO) afgerond OF HAVO, VWO, Atheneum, G	6	3	0	0	1	0	298.8	7	1	0	0	0	0					1	50	23.07.2021	0	0	0	0	0	0	0	0	0	0	0	0
16	1	41	0	1	0	m	0	0	31.07.2019	Petra	Birgit	Nederland	Nederland	Nederland	0	1	HAVO, HBS, VWO, Atheneum. Gymnasium of MBO (MTS) afge	7	3	0	0	1	0	314.01	8	0	0	1	1	0					0	55	14.07.2021	4	3	2	0	3	1	1	1	1	0	0	0
17	2	45	0	1	0	m	0	0	01.04.2011	Petra	Birgit	Nederland	Nederland	Nederland	0	1	VMBO beroepsonderwijs (LTS, Huishoudschool) afgerond	4	2	0	1	0	0	295.90	6	1	0	0	0	0					0	50	11.08.2021	0	1	0	0	1	0	0	0	1	1	1	1
18	1	33	1	0	0	m	0	0	08.09.2021	Birgit	Petra	Irak	Irak	Irak	1	1	HAVO	8	4	0	0	0	1	298.9	7	1	0	0	0	0					1	30	07.10.2021	0	1	0	2	2	0	0	0	1	1	0	0
19	2	30	1	0	0	m	0	0	16.07.2020	Birgit	Petra	Nederland	Turkije	Turkije	1	1	Basisschool	1	1	1	0	0	0	298.9	7	1	0	0	0	1	304.40		4		1	40	07.10.2021	4	2	4	1	4	1	1	1	1	1	1	0
20	2	32	1	0	0	m	0	0	26.02.2021	Birgit	Petra	Nederland	Nederland	Nederland	0	1	HAVO, HBS, VWO, Atheneum. Gymnasium of MBO (MTS) afge	7	3	0	0	1	0	296.44	5	0	1	0	0	0					1	50	19.07.2021	4	3	0	0	2	1	1	1	1	1	0	0
21	2	57	0	1	0	m	0	0	27.09.2013	Petra	Birgit	Nederland	Nederland	Nederland	0	1	Lager onderwijs / lager Vormend Onderwijs / Lager Ber	4	2	0	1	0	0	298.8	7	1	0	0	0	0					1	50	16.07.2021	4	1	0	0	2	1	1	1	1	0	0	0
22	2	60	0	1	0	m	4	0	01.04.2011	Petra	Birgit	Nederland	Nederland	Nederland	0	1	VMBO beroepsonderwijs (LTS, Huishoudschool) afgerond	4	2	0	1	0	0	300.4	2	0	1	0	0	1	303.90		2		0	45	22.07.2021	2	3	0	1	3	0	0	0	1	0	1	0
23	2	40	0	1	0	m	0	0	20.05.2018	Petra	Birgit	Suriname	Suriname	Suriname	1	1	Verkort MBO < 3 jaar	5	3	0	0	1	0	295.9	6	1	0	0	0	1	292.9		6		1	35	26.07.2021	4	0	0	0	1	1	1	1	0	0	0	0
24	2	32	1	0	0	m	0	0	13.04.2017	Petra	Birgit	Nederland	Suriname	Suriname	1	1	HAVO, HBS, VWO, Atheneum. Gymnasium of MBO (MTS) afge	7	3	0	0	1	0	298.8	7	1	0	0	1	1	304.30	304.40	3	4	3	45	13.08.2021	4	3	4	2	4	1	1	1	1	1	1	1
25	1	26	1	0	0	v	0	0	11.10.2021	Birgit	Petra	Nederland	Nederland	Nederland	0	1	MBO 2	4	2	0	1	0	0	309.81	3	0	1	0	0	0					3	49	17.11.2021	4	1	1	1	4	1	1	1	0	0	0	0
26	2	48	0	1	0	v	0	0	16.04.2014	Birgit	Petra	Nederland	Nederland	Nederland	0	1	Universiteit	11	4	0	0	0	1	296.34	2	0	1	0	0	0					5	55	01.12.2021	1	1	0	1	3	1	0	0	1	0	0	0
27	1	41	0	1	0	m	0	0	26.08.2021	Birgit	Petra	Nederland	Nederland	Nederland	0	1	VBO middelbare school	4	2	0	1	0	0	295.90	6	1	0	0	1	1	305.70		4		1	55	23.09.2021	4	1	3	0	3	1	1	1	1	0	0	0
28	1	46	0	1	0	v	0	0	09.12.2013	Birgit	Petra	Nederland	Nederland	Nederland	0	1	LHNO	4	2	0	1	0	0	296.46	5	0	1	0	0	0					2	45	09.12.2021	4	0	0	0	1	1	1	1	0	0	0	0
29	2	35	0	1	0	v	0	0	04.06.2020	Petra	Birgit	Nederland	Nederland	Nederland	0	1	HBO bachelor (HBO, HTS diploma)	10	4	0	0	0	1	297.1	7	1	0	0	0	0					0	50	02.12.2021	4	1	0	0	2	1	1	1	1	0	0	0
30	1	32	1	0	0	m	0	0	01.12.2021	Birgit	Petra	Nederland	Nederland	Nederland	0	1	HBO propedeuse, VMBO niveau 4	6	3	0	0	1	0	300.23	1	0	1	0	0	1	303.90		2		0	50	15.12.2021	0	4	1	4	3	0	0	0	1	1	1	1
31	1	31	1	0	0	v	2	1	10.11.2021	Birgit	Petra	Nederland	Nederland	Nederland	0	1	HBO commerciële economie	10	4	0	0	0	1	298.8	7	1	0	0	0	0					0	50	15.12.2021	0	0	0	0	0	0	0	0	0	0	0	0
32	2	38	0	1	0	m	0	0	01.04.2011	Petra	Birgit	Nederland	Nederland	Nederland	0	1	Basisschool	1	1	1	0	0	0	314.01	8	0	0	1	0	0					1	50	17.12.2021	4	2	1	1	4	1	1	1	1	1	1	1
33	2	44	0	1	0	v	2	1	22.08.2018	Birgit	Petra	Nederland	Nederland	Nederland	0	1	VMBO-T	6	3	0	0	1	0	309.81	3	0	1	0	1	0					1	55	28.05.2021	4	1	1	0	3	1	1	1	1	1	0	0
34	2	31	1	0	0	m	0	1	23.02.2018	Birgit	Petra	Nederland	Nederland	Nederland	0	1	HAVO	8	4	0	0	0	1	298.8	7	1	0	0	1	0					3	55	24.01.2022	4	0	0	0	1	1	1	1	0	0	0	0
35	2	58	0	1	0	v	2	1	12.03.2020	Birgit	Petra	Nederland	Nederland	Nederland	0	1	MAVO	6	3	0	0	1	0	309.81	3	0	1	0	1	0					3	45	04.02.2022	0	3	0	0	1	0	0	0	1	0	0	0
36	2	34	1	0	0	m	0	0	16.09.2020	Birgit	Petra	Nederland	Nederland	Nederland	0	1	VMBO	6	3	0	0	1	0	301.9	11	0	0	0	1	0					3	40	25.02.2022	4	0	1	0	2	1	0	1	0	0	0	0
37	2	61	0	0	1	m	0	0	01.02.2013	Birgit	Petra	Nederland	Nederland	Nederland	0	1	MBO	7	3	0	0	1	0	295.90	6	1	0	0	0	1	303.90		2		2	50	02.03.2022	0	3	0	0	1	0	0	0	1	0	0	0
38	2	48	0	1	0	m	0	0	26.09.2013	Birgit	Petra	Nederland	Nederland	Nederland	0	1	MEAO	7	3	0	0	1	0	295.70	7	1	0	0	0	0					10	50	09.03.2022	4	0	0	0	1	1	1	1	0	0	0	0
39	2	42	0	1	0	v	0	0	22.10.2014	Birgit	Petra	Nederland	Nederland	Nederland	0	1	SPH (MBO)	7	3	0	0	1	0	299.00	8	0	0	1	0	0					11	40	06.04.2022	0	0	0	0	0	0	0	0	0	0	0	0
40	1	52	0	1	0	m	0	0	24.11.2021	Petra	Birgit	Nederland	Nederland	Nederland	0	1	VWO	9	4	0	0	0	1	298.9	7	1	0	0	0	1	304.30		3		1	50	29.03.2022	4	1	4	0	3	1	0	1	1	0	0	0
41	2	53	0	1	0	m	0	0	08.07.2016	Birgit	Petra	Nederland	Nederland	Nederland	0	1	Mavo	6	3	0	0	1	0	295.90	6	1	0	0	1	1	303.90		2		1	50	06.04.2022	4	3	0	0	2	1	1	1	1	1	1	1
42	1	25	1	0	0	v	0	0	23.03.2022	Birgit	Petra	Nederland	Turkije	Nederland	1	1	mbo niv 2	4	2	0	1	0	0	301.83	11	0	0	0	1	1	305.20		3		3	49	13.04.2022	4	1	4	0	3	1	0	0	1	0	0	0
43	1	41	0	1	0	m	1	1	25.02.2022	Petra	Birgit	Polen	Polen	Polen	1	1	MBO niv 3	7	3	0	0	1	0	301.9	11	0	0	0	1	1	305.00	305.20	2	3	0	999	08.04.2022	4	1	1	0	3	1	1	0	1	0	1	1
44	2	50	0	1	0	m	0	0	20.02.2020	Birgit	Petra	Nederland	Nederland	Nederland	0	1	HTS	10	4	0	0	0	1	292.9	9	0	0	0	0	1	292.9		6		1	40	15.04.2022	4	4	1	0	3	1	1	0	0	0	0	0
45	1	50	0	1	0	v	4	0	15.03.2022	Birgit	Petra	Nederland	Nederland	Nederland	0	1	HBO	10	4	0	0	0	1	301.9	11	0	0	0	1	1	305.00		2		4	45	25.04.2022	0	3	0	0	1	0	0	0	1	0	1	0
46	2	61	0	0	1	v	4	0	07.11.2012	Birgit	Petra	Suriname	Suriname	Suriname	1	1	MAVO 4	6	3	0	0	1	0	295.90	6	1	0	0	0	0					8	40	09.05.2022	0	0	0	0	0	0	0	0	0	0	0	0
47	1	52	0	1	0	v	0	0	26.11.2021	Petra	Birgit	Nederland	Nederland	Nederland	0	1	MBO	7	3	0	0	1	0	298.9	7	1	0	0	0	1	303.90		2		1	40	07.02.2022	4	4	0	0	2	1	1	1	1	1	0	0
48	2	55	0	1	0	v	4	0	14.07.2021	Birgit	Petra	Nederland	Nederland	Nederland	0	1	LBO	4	2	0	1	0	0	296.80	5	0	1	0	1	0					4	50	19.05.2022	4	0	0	0	1	1	1	1	0	0	0	0
49	2	28	1	0	0	v	0	0	14.02.2017	Birgit	Petra	Nederland	Nederland	Nederland	0	1	VWO	9	4	0	0	0	1	309.81	3	0	1	0	1	0					0	30	19.05.2022	4	0	0	3	2	1	1	1	0	0	0	0
50	2	44	0	1	0	v	0	0	30.04.2020	Birgit	Petra	Nederland	Nederland	Nederland	0	1	1 jaar PABO	7	3	0	0	1	0	300.01	1	0	1	0	1	0					2	45	29.05.2022	4	2	0	0	2	1	1	1	1	0	0	0
51	2	24	1	0	0	v	0	0	16.09.2021	Petra	Birgit	Nederland	Nederland	Nederland	0	1	MBO	7	3	0	0	1	0	299.00	8	0	0	1	0	1	305.20	305.90	3	6	0	50	21.04.2022	4	4	3	4	4	1	1	1	1	0	1	1
52	2	60	0	1	0	m	1	1	24.11.2014	Birgit	Petra	Nederland	Nederland	Nederland	0	1	MBO	7	3	0	0	1	0	309.81	3	0	1	0	1	0					1	50	01.06.2022	4	4	0	0	2	1	1	1	1	1	1	1
53	2	54	0	1	0	v	4	0	29.08.2012	Birgit	Petra	Nederland	Nederland	Nederland	0	1	MBO	7	3	0	0	1	0	295.70	7	1	0	0	0	0					7	40	25.05.2022	4	0	0	1	2	1	1	1	0	0	0	0
54	1	65	0	0	1	m	4	0	18.05.2022	Birgit	Petra	Nederland	Nederland	Nederland	0	1	lagere school LTS niet afgemaakt	1	1	1	0	0	0	301.89	11	0	0	0	1	0					0	50	16.06.2022	0	0	0	0	0	0	0	0	0	0	0	0
55	2	58	0	1	0	v	1	1	15.05.2018	Birgit	Petra	Nederland	Nederland	Nederland	0	1	MAVO	6	3	0	0	1	0	300.02	1	0	1	0	1	1	304.10		5		1	55	20.06.2022	4	2	0	0	2	1	0	1	1	0	0	0
56	2	43	0	1	0	v	0	0	25.08.2015	Petra	Birgit	Nederland	Nederland	Nederland	0	1	MAVO	6	3	0	0	1	0	296.44	5	0	1	0	0	0					0	55	23.06.2022	0	0	0	0	0	0	0	0	0	0	0	0
57	1	44	0	1	0	v	1	1	15.06.2022	Birgit	Petra	Nederland	Nederland	Nederland	0	1	MBO	7	3	0	0	1	0	298.8	7	1	0	0	0	0					0	55	07.07.2022	0	0	0	0	0	0	0	0	0	0	0	0
58	2	30	1	0	0	m	0	0	09.06.2017	Birgit	Petra	Nederland	Nederland	Nederland	0	1	LBO	4	2	0	1	0	0	299.00	8	0	0	1	0	1	305.00		2		1	55	05.07.2022	1	3	0	0	2	0	0	0	1	1	1	0
59	2	39	0	1	0	m	0	0	10.12.2020	Birgit	Petra	Nederland	Nederland	Nederland	0	1	VMBO	4	2	0	1	0	0	298.9	7	1	0	0	0	1	303.90		2		1	45	05.07.2022	4	2	3	0	3	1	1	1	1	1	1	1
60	2	24	1	0	0	v	0	0	07.05.2021	Birgit	Petra	Nederland	Nederland	Nederland	0	1	HAVO 5 jr geen diploma	8	4	0	0	0	1	298.9	7	1	0	0	0	1	292.9	305.70	6	4	2	30	22.07.2022	4	1	0	0	2	1	1	1	1	0	0	0
61	2	68	0	0	1	v	4	0	01.05.2012	Petra	Birgit	Nederland	Nederland	Nederland	0	1	MBO	7	3	0	0	1	0	301.83	11	0	0	0	1	0					2	45	15.07.2022	4	3	0	2	3	1	1	1	1	0	0	0
62	2	46	0	1	0	m	4	0	14.02.2013	Birgit	Petra	Nieuw Zeeland	Nieuw Zeeland	Nederland	1	1	LBO	4	2	0	1	0	0	295.70	7	1	0	0	0	0					2	45	27.07.2022	4	3	2	0	3	1	1	1	1	1	0	0
63	2	54	0	1	0	v	3	0	25.11.2013	Birgit	Petra	Nederland	Nederland	Nederland	0	1	MBO	7	3	0	0	1	0	309.81	3	0	1	0	1	1	304.10		5		7	40	10.10.2022	4	1	3	2	4	1	1	1	1	1	0	0
64	2	29	1	0	0	v	0	0	23.01.2020	Birgit	Petra	Nederland	Nederland	Nederland	0	1	VMBO kader	4	2	0	1	0	0	299.00	8	0	0	1	0	0					0	30	06.09.2022	0	0	0	2	1	0	0	0	0	0	0	0
65	2	49	0	1	0	m	4	0	22.01.2020	Birgit	Petra	Turkije	Turkije	Turkije	1	0	voorschool (Turkije) / EPD: VMBO leerjaar 1 en 2	4	2	0	1	0	0	298.8	7	1	0	0	0	1	305.20		3		0	30	15.07.2022	4	0	0	0	1	1	1	1	0	0	0	0
66	2	53	0	1	0	v	0	0	01.03.2011	Birgit	Petra	Nederland	Nederland	Nederland	0	1	MAVO	6	3	0	0	1	0	301.22	7	1	0	0	1	1	304.30		4		2	45	08.09.2022	0	0	4	0	1	0	0	0	0	0	0	0
67	2	37	0	1	0	m	0	0	22.11.2016	Birgit	Petra	Nederland	Nederland	Nederland	0	1	MBO	7	3	0	0	1	0	301.82	11	0	0	0	1	0					0	50	07.09.2022	4	3	0	0	2	1	1	0	1	0	0	0
68	2	37	0	1	0	v	0	0	01.04.2011	Birgit	Petra	Nederland	Nederland	Nederland	0	1	MAVO	6	3	0	0	1	0	301.83	11	0	0	0	1	0					0	40	10.08.2022	4	0	0	0	1	1	1	1	0	0	0	0
69	1	22	1	0	0	v	0	0	29.08.2022	Birgit	Petra	Nederland	Nederland	Nederland	0	1	facilitair medewerker niveau 2	4	2	0	1	0	0	301.9	11	0	0	0	1	0					2	40	20.09.2022	4	1	4	0	3	1	0	0	0	0	0	0
70	2	36	0	1	0	m	0	0	05.11.2020	Birgit	Petra	Nederland	Nederland	Nederland	0	1	VSO, LTS niet afgemaakt	3	1	1	0	0	0	296.32	2	0	1	0	1	0					2	51	21.09.2022	4	3	3	0	3	1	1	1	1	1	0	0
71	1	35	0	1	0	m	1	1	11.07.2022	Birgit	Petra	Nederland	Nederland	Nederland	0	1	VMBO	4	2	0	1	0	0	298.9	7	1	0	0	0	0					0	65	27.09.2022	4	2	4	0	3	1	0	1	1	1	0	0
72	2	38	0	1	0	m	0	0	20.10.2020	Birgit	Petra	Nederland	Nederland	Nederland	0	1	VMBO	4	2	0	1	0	0	298.9	7	1	0	0	0	0					0	40	16.09.2022	4	0	4	0	2	1	0	1	0	0	0	0
73	1	23	1	0	0	m	0	0	19.09.2022	Birgit	Petra	Nederland	Nederland	Nederland	0	1	VMBO basis	4	2	0	1	0	0	296.30	2	0	1	0	1	1	304.30		4		3	50	02.11.2022	4	0	4	0	2	0	0	0	0	0	0	0
74	1	27	1	0	0	v	0	0	28.10.2022	Birgit	Petra	Nederland	Nederland	Nederland	0	1	MBO niveau 4	7	3	0	0	1	0	298.9	7	1	0	0	0	0					0	41	15.11.2022	4	3	1	0	3	1	1	1	1	1	0	0
75	1	34	1	0	0	m	0	0	25.07.2022	Birgit	Petra	Nederland	Nederland	Duitsland	1	1	MBO	7	3	0	0	1	0	298.9	7	1	0	0	0	1	303.90	304.20	2	7	0	40	05.10.2022	4	3	2	2	4	1	1	1	1	0	0	1
76	1	34	1	0	0	v	0	0	16.09.2022	Birgit	Petra	Nederland	Nederland	Nederland	0	1	MBO fietsenmaker	7	3	0	0	1	0	298.9	7	1	0	0	0	0					0	60	04.10.2022	1	3	1	0	3	1	1	1	1	0	0	0
77	1	56	0	1	0	v	0	0	19.09.2022	Birgit	Petra	Nederland	Nederland	Nederland	0	1	levensschool	2	1	1	0	0	0	301.83	11	0	0	0	1	0					1	45	11.10.2022	4	0	0	3	2	1	1	1	0	0	0	0
78	1	45	0	1	0	m	1	1	12.05.2022	Birgit	Petra	Nederland	Nederland	Nederland	0	1	MBO	7	3	0	0	1	0	298.8	7	1	0	0	0	0					0	50	12.12.2022	4	3	4	0	3	1	1	1	1	1	0	0
79	1	59	0	1	0	v	4	0	02.01.2023	Birgit	Petra	Nederland	Nederland	Nederland	0	1	LHNO	4	2	0	1	0	0	298.9	7	1	0	0	0	0					0	55	23.01.2023	4	0	0	0	1	1	1	1	0	0	0	0
80	2	56	0	1	0	m	0	0	02.11.2022	Petra	Birgit	Nederland	Nederland	Nederland	0	1	LBO	4	2	0	1	0	0	301.9	11	0	0	0	1	1	304.10	305.1	5	1	0	40	01.03.2023	1	1	0	0	2	0	0	0	1	0	0	0
81	2	62	0	0	1	m	0	0	20.04.2022	Petra	Birgit	Suriname	Indonesië	Suriname	1	1	Basisschool MEAO geen diploma	1	1	1	0	0	0	295.90	6	1	0	0	0	1	304.00	304.40	5	4	0	999	14.06.2022	4	0	3	0	2	1	1	1	0	0	0	0
82	1	36	0	1	0	m	0	0	14.09.2022	Birgit	Petra	Nederland	Nederland	Nederland	0	1	MBO lassen niv 3	7	3	0	0	1	0	298.9	7	1	0	0	0	1	304.30		3		0	45	24.01.2023	4	0	4	0	2	1	0	1	0	0	0	0
83	2	56	0	1	0	m	0	0	20.09.2022	Birgit	Petra	Nederland	Nederland	Nederand	0	1	LTS niet afgemaakt	3	1	1	0	0	0	309.81	3	0	1	0	0	1	305.00	305.20	2	3	3	40	22.02.2023	4	0	4	0	2	1	1	1	0	0	0	0
[truncated: 84 more columns]

## Sheet: variable explanation
A	patient ID	patient number in order of joining the study
B	phase of care	1 = within 3 months from start treatment
		2 = more than 3 months after start treatment
C	age	age when TAPS was administered
D	young age	1 = <35 years
		0 = > 35 years
E	middle age	1 = between 35 - 60 years
		0 = other
F	old age	1 = >60 years
		0 = < 60 years
G	sexe	m = male
		v = female (in Dutch)
H	marital status	0 = unmaried
		1 = maried
		2 = partnership / living together
		3 = widowed
		4 = divorced
I	partner	0 = no partner
		1 = with partner
J	date intake FACT	at what date took the first appointment in the FACT team place
K	data import by	who put the data into the data file
L	check data import by	who checked the initial data import
M	Country of origin (patient)	In what country was the patient born
N	Country of origin (father)	in what country was the father of the patient born
O	country of origin (mother)	in what country was the mother of the patient born
P	ethnic minority	1 = patient or one or borth of his parents is not born in The Netherlands
		0 = patient and parents are born in The Netherlands
Q	Dutch language	command of the dutch language
R	Education	what schooling did client receive
S	Code education (in Dutch)	0 = geen
		1 = basisschool / lagere school
		2 = speciaal onderwijs
		3 = speciaal voortgezet onderwijs
		4 = lager beroepsonderwijs
		5 = MULO, MAVO3, VMBO 3
		6 = MULO4, MAVO, VMBOt4
		7 = HBO, middelbaar beroepsonderwijs
		8 = HAVO
		9 = VWO, HBS
		10 = hoger beroepsonderwijs
		11 = wetenschappelijk onderwijs (master)
		99 = onbekend
T	Level of education	1 = none / special education
		2 = low education
		3 = middle education
		4 = high education
U	no education	1 = no / special education
		0 = other education
V	low education	1 = low education
		0 = other education
W	middle education	1 = middle education
		0 = other education
X	high education	1 = high education
		0 = other education
Y	main classification DSM 5	code of the DSM classification
Z	category DSM5	1 = anxiety disorders
		2 = mood disorder
		3 = PTSD
		4 = eating disorder
		5 = bipolar disorder
		6 = schizophrenia
		7 = other psychotic disorder
		8 = developmental disorder
		9 = addiction disorder
		10 = mental retardation
		11 = personality disorder
		12 = behavioural disorder
AA	Psychotic disorder	0 = no
		1 = yes
AB	anxiety, mood, PTSD	0 = no
		1 = yes
AC	developmental, other	0 = no
		1 = yes
AD	personality	0 = no
		1 = yes
AE	addiction	0 = no
		1 = yes
AF	code addiction	what specific DSM5 classification on addiction is stated (code)
AG	code addiction2	DSM5 code of the second stated addiction disorder
AH	category addiction	1 = nicotine
		2 = alcohol
		3 = cannabis
		4 = amphetamine
		5 = medication
		6 = caffeine
		7 = cocaine
AI	category addiction2	code of the second addiction classification
		1 = nicotine
		2 = alcohol
		3 = cannabis
		4 = amphetamine
		5 = medication
		6 = caffeine
		7 = cocaine
AJ	V code	How many V-codes (DSM5) are stated
AK	GAF score	GAF score
AL	date TAPS	Date on which the TAPS was assessed
AM	TAPS 1 tobacco	How often have you used a product containing tobacco in the past 12 months
		0 = never
		1 = less than monthly
		2 = monthly
		3 = weekly
		4 = (almost) daily
AN	TAPS 1 alcohol	How often in the past 12 months did you drink 4 (woman) 5 (men) or more glasses of alcohol a day?
		0 = never
		1 = less than monthly
		2 = monthly
		3 = weekly
		4 = (almost) daily
AO	TAPS 1 drugs	How often have you used drugs in the past 12 months
		0 = never
		1 = less than monthly
		2 = monthly
		3 = weekly
		4 = (almost) daily
AP	TAPS 1 medication	In the last 12 months, how often have you used more than the prescribed medication or taken medication that was not prescribed for you
		0 = never
		1 = less than monthly
		2 = monthly
		3 = weekly
		4 = (almost) daily
AQ	TAPS 1 categories	on how many categories of TAPS 1 is score above cut off
AR	TAPS 2 tobacco	Have you smoked a cigarette containing tobacco in the past 3 months
		0 = no
		1 = yes
AS	TAPS 2 tobacco a	Do you usually smoke more than 10 cigarettes a day
		0 = no
		1 = yes
AT	TAPS 2 tobacco b	Do you usually smoke within 30 minutes of getting up
		0 = no
		1 = yes
AU	TAPS 2 alcohol	Have you taken a drink (alcohol) in the past 3 months
		0 = no
		1 = yes
AV	TAPS 2 alcohol a	Did you drink 4 (women) / 5 (men) or more glasses of alcohol per day
		0 = no
		1 = yes
AW	TAPS 2 alcohol b	Have you tried and failed to reduce or stop drinking
		0 = no
		1 = yes
AX	TAPS 2 alcohol c	Has anyone raised concerns about your alcohol use
		0 = no
		1 = yes
AY	TAPS 2 marihuana	Have you used marijuana in the past 3 months
		0 = no
		1 = yes
AZ	TAPS 2 marihuana a	Have you had a strong desire or urge to use marijuana once a week or more often
		0 = no
		1 = yes
BA	TAPS 2 marihuana b	Has anyone raised concerns about your use of marijuana
		0 = no
		1 = yes
BB	TAPS 2 marihuana c	Have you tried and failed to reduce or stop
		0 = no
		1 = yes
BC	TAPS 2 cocaine	Have you used cocaine, amphetamine, crack or methamphetamine (crystal meth) in the past 3 months
		0 = no
		1 = yes
BD	TAPS 2 cocaine a	Have you used cocaine, crack, amphetamine or methamphetamine (crystal meth) once a week or more often
		0 = no
		1 = yes
BE	TAPS 2 cocaine b	Has anyone expressed concerns about your use of cocaine, amphetamine, crack or methamphetamine (crystal meth
		0 = no
		1 = yes
BF	TAPS 2 cocaine c	Have you tried and failed to reduce or stop
		0 = no
		1 = yes
BG	TAPS 2 heroin	Have you used heroin in the past 3 months
		0 = no
		1 = yes
BH	TAPS 2 heroin a	Have you tried and failed to control, reduce or stop the use of heroin
		0 = no
		1 = yes
BI	TAPS 2 heroin b	Has anyone expressed concerns about your use of heroin
		0 = no
		1 = yes
BJ	TAPS 2 opiates	In the past 3 months, have you used pain medication not as prescribed or from another person
		0 = no
		1 = yes
BK	TAPS 2 opiates a	Have you tried to control, reduce or stop opiate use but have been unsuccessful
		0 = no
		1 = yes
BL	TAPS 2 opiates b	Has anyone raised concerns about your use of opiates
		0 = no
		1 = yes
BM	TAPS 2 anxiolytics	Have you used an anxiolytic/hypnotic not as prescribed/not prescribed for you in the past 3 months
		0 = no
		1 = yes
BN	TAPS 2 anxiolytics a	Have you had a strong desire or urge to use anxiety-reducing/sleep medication at least once a week or more often
		0 = no
		1 = yes
BO	TAPS 2 anxiolytics b	Has anyone raised concerns about your use of anxiety reduction/sleep medication
		0 = no
		1 = yes
BP	TAPS 2 anxiolytics c	Have you tried and failed to reduce or stop
		0 = no
		1 = yes
BQ	TAPS 2 ADHD	In the past 3 months, have you used a medication for ADHD not as prescribed or that was not prescribed for you
		0 = no
		1 = yes
BR	TAPS 2 ADHD a	Have you taken a medication for ADHD at least once a week or more often
		0 = no
		1 = yes
BS	TAPS 2 ADHD b	Has anyone raised concerns about using a drug for ADHD
		0 = no
		1 = yes
BT	TAPS 2 ADHD c	Have you tried and failed to reduce or stop
		0 = no
		1 = yes
BU	other drugs	Have you used any other illegal or recreational drugs in the past 3 months
		0 = no
		1 = yes
BV	which drug	which other drug is used
BW	sum tobacco	sum score TAPS 2 tobacco
BX	sum alcohol	sumscore TAPS 2 alcohol
BY	sum marihuana	sumscore TAPS 2 marihuana
BZ	sum cocaine	sumscore TAPS 2 cocaine
CA	sum heroin	sumscore TAPS 2 heorin
CB	sum opiates	sumscore TAPS 2 opiates
CC	sum anxiolytics	sumscore TAPS 2 anxiolytics
CD	sum ADHD	sumscore TAPS 2 ADHD
CE	tobacco > 2	is the sumscore TAPS 2 tobacco 2 or more?
		0 = no
		1 = yes
CF	alcohol > 2	is the sumscore TAPS 2 alcohol 2 or more?
		0 = no
		1 = yes
CG	marihuana > 2	is the sumscore TAPS 2 marihuana 2 or more?
		0 = no
		1 = yes
CH	cocaine > 2	is the sumscore TAPS 2 cocaine 2 or more?
		0 = no
		1 = yes
CI	heroin > 2	is the sumscore TAPS 2 heroin 2 or more?
		0 = no
		1 = yes
CJ	opiates > 2	is the sumscore TAPS 2 opiates 2 or more?
		0 = no
		1 = yes
CK	anxiolytics > 2	is the sumscore TAPS 2 anxiolytics 2 or more?
		0 = no
		1 = yes
CL	ADHD > 2	is the sumscore TAPS 2 ADHD 2 or more?
		0 = no
		1 = yes
CM	SUM number	The number of categories on which SUD (2 or more) is scored
CN	TAPS SUD	Does 1 of the categories involve SUD
		0 = no
		1 = yes
CO	MANSA date	at what date was the MANSA filled out
CP	MANSA tot	Sumscore MANSA
CQ	MANSA_leven_geheel	How satisfied are you with your life as a whole?
		1 = very unsatisfied
		2 = unsatisfied
		3 = a little unsatisfied
		4 = mixed
		5 = a little satisfied
		6 = satisfied
		7 = very satisfied
CR	MANSA_woning	How satisfied are you with your house?
		1 = very unsatisfied
		2 = unsatisfied
		3 = a little unsatisfied
		4 = mixed
		5 = a little satisfied
		6 = satisfied
		7 = very satisfied
CS	MANSA_huisgenoten	How satisfied are you with your housemates?
		1 = very unsatisfied
		2 = unsatisfied
		3 = a little unsatisfied
		4 = mixed
		5 = a little satisfied
		6 = satisfied
		7 = very satisfied
CT	MANSA_dagbesteding	How satisfied are you with your daycare?
		1 = very unsatisfied
		2 = unsatisfied
		3 = a little unsatisfied
		4 = mixed
		5 = a little satisfied
		6 = satisfied
		7 = very satisfied
CU	MANSA_lich_gezondheid	How satisfied are you with your physical health?
		1 = very unsatisfied
		2 = unsatisfied
		3 = a little unsatisfied
		4 = mixed
		5 = a little satisfied
		6 = satisfied
		7 = very satisfied
CV	MANSA_psych_gezondheid	How satisfied are you with your mental health?
		1 = very unsatisfied
		2 = unsatisfied
		3 = a little unsatisfied
		4 = mixed
		5 = a little satisfied
		6 = satisfied
		7 = very satisfied
CW	MANSA_geweld	Have you been a victim of violence in the past year?
		0 = no
		1 = yes
CX	MANSA_veiligheid	How satisfied are you with your personal safety?
		1 = very unsatisfied
		2 = unsatisfied
		3 = a little unsatisfied
		4 = mixed
		5 = a little satisfied
		6 = satisfied
		7 = very satisfied
CY	MANSA_misdrijf	Have you been charged with a crime in the past year?
		0 = no
		1 = yes
CZ	MANSA_vriend	Do you have someone you could call a close friend?
		0 = no
		1 = yes
DA	MANSA_vriend_gesproken	Have you spoken to a friend in the past week?
		0 = no
		1 = yes
DB	MANSA_soc_relaties	How satisfied are you with your social relationships?
		1 = very unsatisfied
		2 = unsatisfied
		3 = a little unsatisfied
		4 = mixed
		5 = a little satisfied
		6 = satisfied
		7 = very satisfied
DC	MANSA_relatie_familie	How satisfied are you with your family relationships?
		1 = very unsatisfied
		2 = unsatisfied
		3 = a little unsatisfied
		4 = mixed
		5 = a little satisfied
		6 = satisfied
		7 = very satisfied
DD	MANSA_relatie	How satisfied are you with your current relationship or with not being in a relationship?
		1 = very unsatisfied
		2 = unsatisfied
		3 = a little unsatisfied
		4 = mixed
		5 = a little satisfied
		6 = satisfied
		7 = very satisfied
DE	MANSA_seksueel	How satisfied are you with your sexual life?
		1 = very unsatisfied
		2 = unsatisfied
		3 = a little unsatisfied
		4 = mixed
		5 = a little satisfied
		6 = satisfied
		7 = very satisfied
DF	MANSA_financieel	How satisfied are you with your financial situation?
		1 = very unsatisfied
		2 = unsatisfied
		3 = a little unsatisfied
		4 = mixed
		5 = a little satisfied
		6 = satisfied
		7 = very satisfied
DG	HoNOS date	at what date was the HoNOS filled out
DH	HONOS_som	HoNOS sumscore
DI	HoNOS_groter_gelijk_12	Is the honos sum score greater than or equal to 12
		0 = no
		1 = yes
DJ	HONOS_gedragsproblemen_som	HoNOS sumscore behavioural problems
DK	HONOS_beperkingen_som	HoNOS sumscore limitations
DL	HONOS_soc_probl_som	HoNOS sumscore social problems
DM	HONOS_symptomatologie_som	HoNOS sumscore psychopathology
DN	HONOS_functioneren_som	HoNOS sumscore functioning
DO	HONOS_hyperactief	Hyperactive, aggressive, destructive or agitated behavior
		0 = no problems
		1 = minor problems
		2 = small problems
		3 = moderate problems
		4 = severe problems
		9 = no information available
		99 = missing
DP	HONOS_zelfverwonding	self-injury
		0 = no problems
		1 = minor problems
		2 = small problems
		3 = moderate problems
		4 = severe problems
		9 = no information available
		99 = missing
DQ	HONOS_alc_drugs	problematic alcohol or drug use
		0 = no problems
		1 = minor problems
		2 = small problems
		3 = moderate problems
		4 = severe problems
		9 = no information available
		99 = missing
DR	HONOS_cognitief	cognitive problems
		0 = no problems
		1 = minor problems
		2 = small problems
		3 = moderate problems
		4 = severe problems
		9 = no information available
		99 = missing
DS	HONOS_lichamelijk	physical complaints
		0 = no problems
		1 = minor problems
		2 = small problems
		3 = moderate problems
		4 = severe problems
		9 = no information available
		99 = missing
DT	HONOS_wanen_hallucinaties	delusions and hallucinations
		0 = no problems
		1 = minor problems
		2 = small problems
		3 = moderate problems
		4 = severe problems
		9 = no information available
		99 = missing
DU	HONOS_depressie	depression
		0 = no problems
		1 = minor problems
		2 = small problems
		3 = moderate problems
		4 = severe problems
		9 = no information available
		99 = missing
DV	HONOS_psych_overig	other psychiatric complaints
		0 = no problems
		1 = minor problems
		2 = small problems
		3 = moderate problems
		4 = severe problems
		9 = no information available
		99 = missing
DW	HONOS_welke_overig	Specify what other mental and behavioral problems
DX	HONOS_relaties	relational problems
		0 = no problems
		1 = minor problems
		2 = small problems
		3 = moderate problems
		4 = severe problems
		9 = no information available
		99 = missing
DY	HONOS_ADL	daily functioning
		0 = no problems
		1 = minor problems
		2 = small problems
		3 = moderate problems
		4 = severe problems
		9 = no information available
		99 = missing
DZ	HONOS_wonen	housing problems
		0 = no problems
		1 = minor problems
		2 = small problems
		3 = moderate problems
		4 = severe problems
		9 = no information available
		99 = missing
EA	HONOS_vaardigheden	Opportunities for using and improving skills: vocational and leisure
		0 = no problems
		1 = minor problems
		2 = small problems
		3 = moderate problems
		4 = severe problems
		9 = no information available
		99 = missing
EB	HONOS_manie	manic behaviour
		0 = no problems
		1 = minor problems
		2 = small problems
		3 = moderate problems
		4 = severe problems
		9 = no information available
		99 = missing
EC	HONOS_motivatie	Opportunities for Using and Improving Problems Due to Lack of Motivation for Treatment.
		0 = no problems
		1 = minor problems
		2 = small problems
		3 = moderate problems
		4 = severe problems
		9 = no information available
		99 = missing
ED	HONOS_medicatie	Problems due to lack of compliance with medication.
		0 = no problems
		1 = minor problems
		2 = small problems
		3 = moderate problems
		4 = severe problems
		9 = no information available
		99 = missing
